# Supplementary material for: Characteristics of calcified nodule attributable to culprit lesion in acute coronary syndrome: A systematic review and meta-analysis
Source: iScience. 2024 Jun 22;27(7):110351. doi: 10.1016/j.isci.2024.110351 (PMC11292520; doi:10.1016/j.isci.2024.110351)
Supplement: Table S2. Detailed search strategy, related to search strategy in STAR Methods [file mmc3.xlsx]

## Sheet: Sheet1
	Table S2. Detailed Search Strategy, Related to Search Strategy in STAR Methods
	No.	Database	Search Strings	First Hit Results
	1	EMBASE	((acute coronary syndrome) OR (STEMI) OR (NSTEMI) OR (NSTE-ACS) OR (unstable angina)) AND ((nodular calcification) OR (calcified nodule))	263
	2	PubMed	((acute coronary syndrome) OR (STEMI) OR (NSTEMI) OR (NSTE-ACS) OR (unstable angina)) AND ((nodular calcification) OR (calcified nodule))	87
	3	ProQuest	((acute coronary syndrome) OR (STEMI) OR (NSTEMI) OR (NSTE-ACS) OR (unstable angina)) AND ((nodular calcification) OR (calcified nodule))	519
	4	Scopus	("acute coronary syndrome" OR STEMI OR NSTEMI OR NSTE-ACS OR "unstable angina") AND ("nodular calcification" OR "calcified nodule")	772
	5	Web of Science	(ALL=((acute coronary syndrome) OR (STEMI) OR (NSTEMI) OR (NSTE-ACS) OR (unstable angina))) AND ALL=((nodular calcification) OR (calcified nodule))	141
	6	ScienceDirect	("acute coronary syndrome" OR STEMI OR NSTEMI OR NSTE-ACS OR "unstable angina") AND ("nodular calcification" OR "calcified nodule")	507
