# Supplementary material for: Characteristics of calcified nodule attributable to culprit lesion in acute coronary syndrome: A systematic review and meta-analysis
Source: iScience. 2024 Jun 22;27(7):110351. doi: 10.1016/j.isci.2024.110351 (PMC11292520; doi:10.1016/j.isci.2024.110351)
Supplement: Table S3. NOS quality assessment tool for observational cohort studies, related to quality assessment in STAR Methods [file mmc4.xlsx]

## Sheet: Sheet1
Table S3. NOS Quality Assessment Tool for Observational Cohort Studies, Related to Quality Assessment in STAR Methods
No	Author	Publication Year	Selection				Comparability	Outcome			Total Score	Overall Quality
			Representativeness of the exposed cohort	Selection of the non-exposed cohort	Ascertainment of exposure	Demonstration that outcome of interest was not present at start of study		Assessment	follow-up long enough for outcomes	Adequacy of follow-up of cohorts
1	Gomes et al.	2021	*	*	*	*	*	*			6	Fair
2	Higuma et al.	2015	*	*	*	*	*	*			6	Fair
3	Jia et al.	2013	*	*	*	*	*	*			6	Fair
4	Kajander et al.	2016	*	*	*	*	*	*			6	Fair
5	Kobayashi et al. (a)	2018	*	*	*	*	*	*	*		7	Good
6	Kobayashi et al. (b)	2018	*	*	*	*	*	*	*		7	Good
7	Lei et al.	2022	*	*	*		*	*	*	*	7	Good
8	Li et al.	2021	*	*	*	*	*	*	*	*	8	Good
9	Nagasawa et al.	2021	*	*	*	*	*	*	*	*	8	Good
10	Nozoe et al.	2021	*	*	*		*	*	*	*	7	Good
11	Shibuya et. Al.	2019	*	*	*	*	*	*	*	*	8	Good
12	Sugane et al.	2020	*	*	*	*	*	*	*	*	8	Good
13	Sugiyama et al.	2019	*	*	*	*	*	*			6	Fair
14	Tanimura et al.	2021	*	*	*	*	*	*	*		7	Good
15	Usui et al.	2022	*	*	*	*	*	*	*	*	8	Good
16	Wang et al.	2015	*	*	*	*	*	*			6	Fair
17	Zhao et al.	2021	*	*	*		*	*	*	*	7	Good
