# Supplementary material for: Characteristics of calcified nodule attributable to culprit lesion in acute coronary syndrome: A systematic review and meta-analysis
Source: iScience. 2024 Jun 22;27(7):110351. doi: 10.1016/j.isci.2024.110351 (PMC11292520; doi:10.1016/j.isci.2024.110351)
Supplement: Table S4. NOS quality assessment tool for observational cross-sectional studies, related to quality assessment in STAR Methods [file mmc5.xlsx]

## Sheet: Sheet1
Table S4. NOS Quality Assessment Tool for Observational Cross-Sectional Studies, Related to Quality Assessment in STAR Methods
No	Author	Publication Year	Selection			Comparability	Outcome		Total Score	Overall Quality
			Representativeness of the sample	Non-respondents	Ascertainment of the exposure (risk factor)		Ascertainment of outcome	Statistical test
1	Cascon-Perez et al.	2013	*	*	*		*	*	5	Fair
2	Khalifa et al.	2020	*	*	*	*	*	*	6	Fair
3	Lee et al.	2017	*	*	*	*	*	*	6	Fair
4	Takahata	2020	*	*	*	*	*	*	6	Fair
5	Torii et al.	2021	*	*	*		*	*	5	Fair
6	Zhang et al.	2021	*	*	*		*	*	5	Fair
