# Supplementary material for: Characteristics of calcified nodule attributable to culprit lesion in acute coronary syndrome: A systematic review and meta-analysis
Source: iScience. 2024 Jun 22;27(7):110351. doi: 10.1016/j.isci.2024.110351 (PMC11292520; doi:10.1016/j.isci.2024.110351)
Supplement: Table S5. NOS quality assessment tool for observational case-control studies, related to quality assessment in STAR Methods [file mmc6.xlsx]

## Sheet: Sheet1
Table S5. NOS Quality Assessment Tool for Observational Case-Control Studies, Related to Quality Assessment in STAR Methods
No	Author	Publication Year	Selection				Comparability	Exposure			Total Score	Overall Quality
			Adequate case definition	Representativeness of cases	Selection of controls	Definition of controls		Ascertainment of exposure	Same method of ascertainment	Non-response rate
1	Nakano et al.	2021	*	*	*	*	*	*	*		7	Good
